# Supplementary material for: The evolution of the platyrrhine talus: A comparative analysis of the phenetic affinities of the Miocene platyrrhines with their modern relatives
Source: J Hum Evol. 2017 Oct;111:179–201. doi: 10.1016/j.jhevol.2017.07.015 (PMC5603972; doi:10.1016/j.jhevol.2017.07.015)
Supplement: Supplementary file 2 [file mmc2.xlsx]

## Sheet: S1
Supplementary online material S1. Sample details
Id	Species	Genus	Status	Family	Subfamily	Sex	Museum
Dolichocebus_gaimanensis_MACN-362_M4567-4160	Dolichocebus gaimanensis	Dolichocebus	Extinct	?	?	?	Museo Argentino de Ciencias Naturales, Buenos Aires
Madre_de_Dios_MUSM_2024	?	?	Extinct	?	?	?	Museo de Historia Natural, Lima, Peru
Rio_Cisnes_SGO.PV_974	?	?	Extinct	?	?	?	Museo de Nacional de Historia Natural,Santiago, Chile
Cebupithecia_sarmientoi_UCMP-38762_M1735-1560	Cebupithecia sarmientoi	Cebupithecia	Extinct	?	?	?	University of California, Berkeley Museum of Paleontology, Berkeley, USA
Alouatta_caraya_AMNH211510	Alouatta caraya	Alouatta	Extant	Atelidae	Alouattinae	Male	American Museum of Natural History
Alouatta_caraya_AMNH211512	Alouatta caraya	Alouatta	Extant	Atelidae	Alouattinae	Female	American Museum of Natural History
Alouatta_caraya_AMNH211512	Alouatta caraya	Alouatta	Extant	Atelidae	Alouattinae	Female	American Museum of Natural History
Alouatta_caraya_AMNH211517	Alouatta caraya	Alouatta	Extant	Atelidae	Alouattinae	Male	American Museum of Natural History
Alouatta_caraya_AMNH211519	Alouatta caraya	Alouatta	Extant	Atelidae	Alouattinae	Male	American Museum of Natural History
Alouatta_caraya_AMNH211520	Alouatta caraya	Alouatta	Extant	Atelidae	Alouattinae	Female	American Museum of Natural History
Alouatta_caraya_AMNH211521	Alouatta caraya	Alouatta	Extant	Atelidae	Alouattinae	Male	American Museum of Natural History
Alouatta_caraya_AMNH211522	Alouatta caraya	Alouatta	Extant	Atelidae	Alouattinae	Female	American Museum of Natural History
Alouatta_caraya_AMNH211523	Alouatta caraya	Alouatta	Extant	Atelidae	Alouattinae	Male	American Museum of Natural History
Alouatta_caraya_AMNH211524	Alouatta caraya	Alouatta	Extant	Atelidae	Alouattinae	Female	American Museum of Natural History
Alouatta_caraya_AMNH215060	Alouatta caraya	Alouatta	Extant	Atelidae	Alouattinae	Female	American Museum of Natural History
Alouatta_seniculus_AMNH23351	Alouatta seniculus	Alouatta	Extant	Atelidae	Alouattinae	?	American Museum of Natural History
Alouatta_seniculus_AMNH23549	Alouatta seniculus	Alouatta	Extant	Atelidae	Alouattinae	Male	American Museum of Natural History
Alouatta_seniculus_AMNH42316	Alouatta seniculus	Alouatta	Extant	Atelidae	Alouattinae	Female	American Museum of Natural History
Alouatta_seniculus_AMNH132790	Alouatta seniculus	Alouatta	Extant	Atelidae	Alouattinae	Male	American Museum of Natural History
Alouatta_seniculus_AMNH187994	Alouatta seniculus	Alouatta	Extant	Atelidae	Alouattinae	?	American Museum of Natural History
Alouatta_seniculus_AMNH188006	Alouatta seniculus	Alouatta	Extant	Atelidae	Alouattinae	Female	American Museum of Natural History
Alouatta_seniculus_AMNH211531	Alouatta seniculus	Alouatta	Extant	Atelidae	Alouattinae	Female	American Museum of Natural History
Alouatta_seniculus_AMNH211535	Alouatta seniculus	Alouatta	Extant	Atelidae	Alouattinae	Female	American Museum of Natural History
Alouatta_seniculus_AMNH211538	Alouatta seniculus	Alouatta	Extant	Atelidae	Alouattinae	Female	American Museum of Natural History
Alouatta_seniculus_AMNH211542	Alouatta seniculus	Alouatta	Extant	Atelidae	Alouattinae	Male	American Museum of Natural History
Ateles_belzebul_AMNH95040	Ateles belzebul	Ateles	Extant	Atelidae	Atelinae	Male	American Museum of Natural History
Ateles_belzebul_AMNH95042	Ateles belzebul	Ateles	Extant	Atelidae	Atelinae	Male	American Museum of Natural History
Ateles_belzebul_AMNH30192	Ateles belzebul	Ateles	Extant	Atelidae	Atelinae	Male	American Museum of Natural History
Ateles_belzebul_AMNH188126	Ateles belzebul	Ateles	Extant	Atelidae	Atelinae	Female	American Museum of Natural History
Ateles_belzebul_AMNH201294	Ateles belzebul	Ateles	Extant	Atelidae	Atelinae	Female	American Museum of Natural History
Ateles_geoffroyi_AMNH28420	Ateles geoffroyi	Ateles	Extant	Atelidae	Atelinae	Male	American Museum of Natural History
Ateles_geoffroyi_AMNH172985	Ateles geoffroyi	Ateles	Extant	Atelidae	Atelinae	?	American Museum of Natural History
Ateles_marginatus_AMNH95041	Ateles marginatus	Ateles	Extant	Atelidae	Atelinae	Female	American Museum of Natural History
Lagothrix_lagotricha_AMNH188162	Lagothrix lagotricha	Lagothrix	Extant	Atelidae	Atelinae	Female	American Museum of Natural History
Lagothrix_lagotricha_USNM397392	Lagothrix lagotricha	Lagothrix	Extant	Atelidae	Atelinae	?	National Museum of Natural History; Smithsonian Institution
Lagothrix_lagotricha_USNM538105	Lagothrix lagotricha	Lagothrix	Extant	Atelidae	Atelinae	Female	National Museum of Natural History; Smithsonian Institution
Lagothrix_sp_AMNH201554	Lagothrix sp.	Lagothrix	Extant	Atelidae	Atelinae	?	National Museum of Natural History; Smithsonian Institution
Lagothrix_sp_AMNH238487	Lagothrix sp.	Lagothrix	Extant	Atelidae	Atelinae	Male	American Museum of Natural History
Aotus_azarae_AMNH211458	Aotus azarae	Aotus	Extant	Cebidae	Cebinae	Male	American Museum of Natural History
Aotus_azarae_AMNH211459	Aotus azarae	Aotus	Extant	Cebidae	Cebinae	Male	American Museum of Natural History
Aotus_azarae_AMNH211476	Aotus azarae	Aotus	Extant	Cebidae	Cebinae	Female	American Museum of Natural History
Aotus_azarae_AMNH211478	Aotus azarae	Aotus	Extant	Cebidae	Cebinae	Female	American Museum of Natural History
Aotus_azarae_AMNH211479	Aotus azarae	Aotus	Extant	Cebidae	Cebinae	Female	American Museum of Natural History
Aotus_azarae_AMNH211480	Aotus azarae	Aotus	Extant	Cebidae	Cebinae	Female	American Museum of Natural History
Aotus_azarae_AMNH211481	Aotus azarae	Aotus	Extant	Cebidae	Cebinae	Female	American Museum of Natural History
Aotus_azarae_AMNH211486	Aotus azarae	Aotus	Extant	Cebidae	Cebinae	Male	American Museum of Natural History
Aotus_azarae_AMNH215051	Aotus azarae	Aotus	Extant	Cebidae	Cebinae	Male	American Museum of Natural History
Aotus_azarae_AMNH215052	Aotus azarae	Aotus	Extant	Cebidae	Cebinae	Male	American Museum of Natural History
Aotus_azarae_AMNH215053	Aotus azarae	Aotus	Extant	Cebidae	Cebinae	Female	American Museum of Natural History
Aotus_azarae_AMNH215054	Aotus azarae	Aotus	Extant	Cebidae	Cebinae	Male	American Museum of Natural History
Aotus_azarae_AMNH215056	Aotus azarae	Aotus	Extant	Cebidae	Cebinae	Female	American Museum of Natural History
Aotus_azarae_AMNH215057	Aotus azarae	Aotus	Extant	Cebidae	Cebinae	Male	American Museum of Natural History
Aotus_azarae_AMNH215059	Aotus azarae	Aotus	Extant	Cebidae	Cebinae	Male	American Museum of Natural History
Aotus_nancymaae_AMNH239852	Aotus nancymaae	Aotus	Extant	Cebidae	Cebinae	Female	American Museum of Natural History
Aotus_spNig_AMNH209916	Aotus sp.	Aotus	Extant	Cebidae	Cebinae	Female	American Museum of Natural History
Aotus_trivirgatus_AMNH187963	Aotus trivirgatus	Aotus	Extant	Cebidae	Cebinae	Female	American Museum of Natural History
Aotus_trivirgatus_AMNH187967	Aotus trivirgatus	Aotus	Extant	Cebidae	Cebinae	Male	American Museum of Natural History
Cebus_albifrons_AMNH188018	Cebus albifrons	Cebus	Extant	Cebidae	Cebinae	Female	American Museum of Natural History
Cebus_albifrons_AMNH209923	Cebus albifrons	Cebus	Extant	Cebidae	Cebinae	Female	American Museum of Natural History
Cebus_albifrons_AMNH209924	Cebus albifrons	Cebus	Extant	Cebidae	Cebinae	Male	American Museum of Natural History
Cebus_albifrons_AMNH211547	Cebus albifrons	Cebus	Extant	Cebidae	Cebinae	Male	American Museum of Natural History
Cebus_albifrons_AMNH211567	Cebus albifrons	Cebus	Extant	Cebidae	Cebinae	Male	American Museum of Natural History
Cebus_albifrons_AMNH211582	Cebus albifrons	Cebus	Extant	Cebidae	Cebinae	Female	American Museum of Natural History
Cebus_albifrons_AMNH211589	Cebus albifrons	Cebus	Extant	Cebidae	Cebinae	Female	American Museum of Natural History
Cebus_apella_AMNH133607	Cebus apella	Cebus	Extant	Cebidae	Cebinae	Male	American Museum of Natural History
Cebus_apella_AMNH133607	Cebus apella	Cebus	Extant	Cebidae	Cebinae	Male	American Museum of Natural History
Cebus_apella_AMNH133608	Cebus apella	Cebus	Extant	Cebidae	Cebinae	Female	American Museum of Natural History
Cebus_apella_AMNH133647	Cebus apella	Cebus	Extant	Cebidae	Cebinae	Female	American Museum of Natural History
Cebus_apella_AMNH133656	Cebus apella	Cebus	Extant	Cebidae	Cebinae	Male	American Museum of Natural History
Cebus_apella_AMNH133660	Cebus apella	Cebus	Extant	Cebidae	Cebinae	Female	American Museum of Natural History
Cebus_apella_AMNH133671	Cebus apella	Cebus	Extant	Cebidae	Cebinae	Female	American Museum of Natural History
Cebus_apella_AMNH133681	Cebus apella	Cebus	Extant	Cebidae	Cebinae	Female	American Museum of Natural History
Cebus_apella_AMNH133764	Cebus apella	Cebus	Extant	Cebidae	Cebinae	Female	American Museum of Natural History
Cebus_apella_AMNH133815	Cebus apella	Cebus	Extant	Cebidae	Cebinae	Male	American Museum of Natural History
Cebus_apella_AMNH133851	Cebus apella	Cebus	Extant	Cebidae	Cebinae	Male	American Museum of Natural History
Cebus_olivaceus_AMNH30196	Cebus olivaceus	Cebus	Extant	Cebidae	Cebinae	Female	American Museum of Natural History
Cebus_olivaceus_AMNH30200	Cebus olivaceus	Cebus	Extant	Cebidae	Cebinae	?	American Museum of Natural History
Cebus_olivaceus_AMNH42873	Cebus olivaceus	Cebus	Extant	Cebidae	Cebinae	Female	American Museum of Natural History
Saimiri_boliviensis_AMNH211596	Saimiri boliviensis	Saimiri	Extant	Cebidae	Cebinae	Male	American Museum of Natural History
Saimiri_boliviensis_AMNH211597	Saimiri boliviensis	Saimiri	Extant	Cebidae	Cebinae	Male	American Museum of Natural History
Saimiri_boliviensis_AMNH211598	Saimiri boliviensis	Saimiri	Extant	Cebidae	Cebinae	Male	American Museum of Natural History
Saimiri_boliviensis_AMNH211600	Saimiri boliviensis	Saimiri	Extant	Cebidae	Cebinae	Male	American Museum of Natural History
Saimiri_boliviensis_AMNH211609	Saimiri boliviensis	Saimiri	Extant	Cebidae	Cebinae	Female	American Museum of Natural History
Saimiri_boliviensis_AMNH211623	Saimiri boliviensis	Saimiri	Extant	Cebidae	Cebinae	Male	American Museum of Natural History
Saimiri_boliviensis_AMNH211633	Saimiri boliviensis	Saimiri	Extant	Cebidae	Cebinae	Male	American Museum of Natural History
Saimiri_boliviensis_AMNH255858	Saimiri boliviensis	Saimiri	Extant	Cebidae	Cebinae	Male	American Museum of Natural History
Saimiri_boliviensis_AMNH255858	Saimiri boliviensis	Saimiri	Extant	Cebidae	Cebinae	Male	American Museum of Natural History
Saimiri_sciureus_AMNH136214	Saimiri sciureus	Saimiri	Extant	Cebidae	Cebinae	Female	American Museum of Natural History
Saimiri_sciureus_AMNH188080	Saimiri sciureus	Saimiri	Extant	Cebidae	Cebinae	Female	American Museum of Natural History
Saimiri_sciureus_AMNH188086	Saimiri sciureus	Saimiri	Extant	Cebidae	Cebinae	Female	American Museum of Natural History
Saimiri_sciureus_AMNH188089	Saimiri sciureus	Saimiri	Extant	Cebidae	Cebinae	Female	American Museum of Natural History
Saimiri_sciureus_AMNH188091	Saimiri sciureus	Saimiri	Extant	Cebidae	Cebinae	Female	American Museum of Natural History
Saimiri_sp_AMNH188097	Saimiri sp.	Saimiri	Extant	Cebidae	Cebinae	Male	American Museum of Natural History
Saimiri_sp_AMNH188109	Saimiri sp.	Saimiri	Extant	Cebidae	Cebinae	Female	American Museum of Natural History
Callimico_goeldii_USNM303323	Callimico goeldii	Callimico	Extant	Cebidae	Callithrichinae	Male	American Museum of Natural History
Callimico_goeldii_USNM395455	Callimico goeldii	Callimico	Extant	Cebidae	Callithrichinae	Male	National Museum of Natural History; Smithsonian Institution
Callimico_goeldii_USNM463933	Callimico goeldii	Callimico	Extant	Cebidae	Callithrichinae	Female	National Museum of Natural History; Smithsonian Institution
Callimico_goeldii_USNM464991	Callimico goeldii	Callimico	Extant	Cebidae	Callithrichinae	Female	National Museum of Natural History; Smithsonian Institution
Callimico_goeldii_USNM575153	Callimico goeldii	Callimico	Extant	Cebidae	Callithrichinae	Female	National Museum of Natural History; Smithsonian Institution
Callithrix_argentata_USNM399069	Mico argentatus	Callithrix	Extant	Cebidae	Callithrichinae	Male	National Museum of Natural History; Smithsonian Institution
Callithrix_geoffroyi_USNM518553	Callithrix geoffroyi	Callithrix	Extant	Cebidae	Callithrichinae	Female	National Museum of Natural History; Smithsonian Institution
Callithrix_geoffroyi_USNM582900	Callithrix geoffroyi	Callithrix	Extant	Cebidae	Callithrichinae	Male	National Museum of Natural History; Smithsonian Institution
Callithrix_jacchus_AMNH14011	Callithrix jacchus	Callithrix	Extant	Cebidae	Callithrichinae	Male	National Museum of Natural History; Smithsonian Institution
Callithrix_jacchus_AMNH133688	Callithrix jacchus	Callithrix	Extant	Cebidae	Callithrichinae	Female	National Museum of Natural History; Smithsonian Institution
Callithrix_jacchus_USNM398848	Callithrix jacchus	Callithrix	Extant	Cebidae	Callithrichinae	Female	National Museum of Natural History; Smithsonian Institution
Callithrix_jacchus_USNM399034	Callithrix jacchus	Callithrix	Extant	Cebidae	Callithrichinae	Male	National Museum of Natural History; Smithsonian Institution
Callithrix_jacchus_USNM399036	Callithrix jacchus	Callithrix	Extant	Cebidae	Callithrichinae	Female	National Museum of Natural History; Smithsonian Institution
Callithrix_jacchus_USNM399037	Callithrix jacchus	Callithrix	Extant	Cebidae	Callithrichinae	Male	National Museum of Natural History; Smithsonian Institution
Callithrix_melanura_USNM574137	Mico melanurus	Callithrix	Extant	Cebidae	Callithrichinae	Female	National Museum of Natural History; Smithsonian Institution
Callithrix_penicillata_AMNH133692	Callithrix penicillata	Callithrix	Extant	Cebidae	Callithrichinae	Female	National Museum of Natural History; Smithsonian Institution
Callithrix_sp_AMNH17574	Callithrix sp.	Callithrix	Extant	Cebidae	Callithrichinae	Female	American Museum of Natural History
Callithrix_sp_AMNH22994	Callithrix sp.	Callithrix	Extant	Cebidae	Callithrichinae	?	American Museum of Natural History
Callithrix_sp_AMNH95127	Callithrix sp.	Callithrix	Extant	Cebidae	Callithrichinae	Male	American Museum of Natural History
Cebuella_pygmaea_USNM303037	Cebuella pygmaea	Cebuella	Extant	Cebidae	Callithrichinae	Male	National Museum of Natural History; Smithsonian Institution
Cebuella_pygmaea_USNM336325	Cebuella pygmaea	Cebuella	Extant	Cebidae	Callithrichinae	Male	National Museum of Natural History; Smithsonian Institution
Leontopithecus_rosalia_AMNH137279	Leontopithecus rosalia	Leontopithecus	Extant	Cebidae	Callithrichinae	?	American Museum of Natural History
Leontopithecus_rosalia_USNM588152	Leontopithecus rosalia	Leontopithecus	Extant	Cebidae	Callithrichinae	Male	National Museum of Natural History; Smithsonian Institution
Leontopithecus_rosalia_USNM588176	Leontopithecus rosalia	Leontopithecus	Extant	Cebidae	Callithrichinae	Female	National Museum of Natural History; Smithsonian Institution
Leontopithecus_rosalia_USNM588334	Leontopithecus rosalia	Leontopithecus	Extant	Cebidae	Callithrichinae	Female	National Museum of Natural History; Smithsonian Institution
Leontopithecus_rosalia_USNM597831	Leontopithecus rosalia	Leontopithecus	Extant	Cebidae	Callithrichinae	Female	National Museum of Natural History; Smithsonian Institution
Saguinus_fuscicollis_AMNH147433	Saguinus fuscicolis	Saguinus	Extant	Cebidae	Callithrichinae	?	American Museum of Natural History
Saguinus_leucopus_AMNH148322	Saguinus leucopus	Saguinus	Extant	Cebidae	Callithrichinae	Female	American Museum of Natural History
Saguinus_midas_AMNH77693	Saguinus midas	Saguinus	Extant	Cebidae	Callithrichinae	?	American Museum of Natural History
Saguinus_midas_AMNH148453	Saguinus midas	Saguinus	Extant	Cebidae	Callithrichinae	?	American Museum of Natural History
Saguinus_midas_AMNH266480	Saguinus midas	Saguinus	Extant	Cebidae	Callithrichinae	Female	American Museum of Natural History
Saguinus_mystax_AMNH180091	Saguinus mystax	Saguinus	Extant	Cebidae	Callithrichinae	?	American Museum of Natural History
Saguinus_mystax_AMNH188171	Saguinus mystax	Saguinus	Extant	Cebidae	Callithrichinae	Male	American Museum of Natural History
Saguinus_mystax_AMNH188178	Saguinus mystax	Saguinus	Extant	Cebidae	Callithrichinae	Female	American Museum of Natural History
Saguinus_mystax_AMNH188179	Saguinus mystax	Saguinus	Extant	Cebidae	Callithrichinae	Male	American Museum of Natural History
Carlocebus_carmenensis_MACN-271_M7305-8171	Carlocebus carmenensis	Carlocebus	Extinct	?	?	?	Museo Argentino de Ciencias Naturales, Buenos Aires
Carlocebus_carmenensis_MACN-304_M7306-8172	Carlocebus carmenensis	Carlocebus	Extinct	?	?	?	Museo Argentino de Ciencias Naturales, Buenos Aires
Carlocebus_carmenensis_MACN-368_M7307-8173	Carlocebus carmenensis	Carlocebus	Extinct	?	?	?	Museo Argentino de Ciencias Naturales, Buenos Aires
Carlocebus_carmenensis_MACN-396_M7308-8174	Carlocebus carmenensis	Carlocebus	Extinct	?	?	?	Museo Argentino de Ciencias Naturales, Buenos Aires
Soriacebus_ameghinorum_MACN-397_M7309-8175	Soriacebus ameghinorum	Soriacebus	Extinct	?	?	?	Museo Argentino de Ciencias Naturales, Buenos Aires
Cacajao_calvus_USNM302626	Cacajao calvus	Cacajao	Extant	Pitheciidae	Pitheciinae	Male	National Museum of Natural History; Smithsonian Institution
Cacajao_calvus_USNM302627	Cacajao calvus	Cacajao	Extant	Pitheciidae	Pitheciinae	Female	National Museum of Natural History; Smithsonian Institution
Cacajao_calvus_USNM302627	Cacajao calvus	Cacajao	Extant	Pitheciidae	Pitheciinae	Female	National Museum of Natural History; Smithsonian Institution
Cacajao_calvus_USNM319516	Cacajao calvus	Cacajao	Extant	Pitheciidae	Pitheciinae	Male	National Museum of Natural History; Smithsonian Institution
Cacajao_calvus_USNM395027	Cacajao calvus	Cacajao	Extant	Pitheciidae	Pitheciinae	Female	National Museum of Natural History; Smithsonian Institution
Cacajao_calvus_USNM519570	Cacajao calvus	Cacajao	Extant	Pitheciidae	Pitheciinae	Female	National Museum of Natural History; Smithsonian Institution
Callicebus_cupreus_AMNH130361	Callicebus cupreus	Callicebus	Extant	Pitheciidae	Callicebinae	Female	American Museum of Natural History
Callicebus_cupreus_AMNH136208	Callicebus cupreus	Callicebus	Extant	Pitheciidae	Callicebinae	Male	American Museum of Natural History
p_Callicebus_cupreus_AMNH136217_M_astR_ctA	Callicebus cupreus	Callicebus	Extant	Pitheciidae	Callicebinae	Male	American Museum of Natural History
p_Callicebus_donacophilus_AMNH211487_M_astR_ctA	Callicebus donacophilus	Callicebus	Extant	Pitheciidae	Callicebinae	Male	American Museum of Natural History
p_Callicebus_donacophilus_AMNH211489_F_astR_ctA	Callicebus donacophilus	Callicebus	Extant	Pitheciidae	Callicebinae	Female	American Museum of Natural History
p_Callicebus_donacophilus_AMNH211492_M_astR_ctA	Callicebus donacophilus	Callicebus	Extant	Pitheciidae	Callicebinae	Male	American Museum of Natural History
p_Callicebus_moloch_AMNH61806_astL_NI_ctA	Callicebus moloch	Callicebus	Extant	Pitheciidae	Callicebinae	?	American Museum of Natural History
p_Callicebus_torquatus_USNM398212_F_astR_NI_ctD	Callicebus torquatus	Callicebus	Extant	Pitheciidae	Callicebinae	Female	National Museum of Natural History; Smithsonian Institution
p_Chiropotes_satanas_USNM339661_F_astR_ctD	Chiropotes satanas	Chiropotes	Extant	Pitheciidae	Pitheciinae	Female	National Museum of Natural History; Smithsonian Institution
Proteropithecia_neuquenensis_MLP_91-IX-1-119	Proteropithecia neuquenensis	Proteropithecia	Extinct	?	?	?	Museo de la Plata, La Plata, Argentina
Ateles_belzebuth_AMNH-M-259_M3368-3050	Ateles belzebul	Ateles	Extant	Atelidae	Atelinae	Female	Morphosource (http://morphosource.org/)
Cacajao_calvus_AMNH-M-70192_M3692-3359	Cacajao calvus	Cacajao	Extant	Pitheciidae	Pitheciinae	Male	Morphosource (http://morphosource.org/)
Callicebus_moloch_AMNH-M-94977_M3712-3376	Callicebus moloch	Callicebus	Extant	Pitheciidae	Callicebinae	Male	Morphosource (http://morphosource.org/)
Chiropotes_satanas_irrorata_AMNH-M-95760_M3715-3379	Chiropotes satanas	Chiropotes	Extant	Pitheciidae	Pitheciinae	Male	Morphosource (http://morphosource.org/)
Chiropotes_satanas_satanas_AMNH-M-96123_M3718-3382	Chiropotes satanas	Chiropotes	Extant	Pitheciidae	Pitheciinae	Male	Morphosource (http://morphosource.org/)
Saguinus_midas_AMNH-M-97316_M3531-3207	Saguinus midas	Saguinus	Extant	Cebidae	Callithrichinae	Male	Morphosource (http://morphosource.org/)
Callithrix_jacchus_penicillata_AMNH-M-133698_M3476-3153	Callithrix jacchus	Callithrix	Extant	Cebidae	Callithrichinae	Female	Morphosource (http://morphosource.org/)
Callithrix_jacchus_penicillata_AMNH-M-133702_M3481-3159	Callithrix jacchus	Callithrix	Extant	Cebidae	Callithrichinae	Female	Morphosource (http://morphosource.org/)
AMNH-M-183289_M3460-3137_Callimico_goeldii_Astragalus	Callimico goeldii	Callimico	Extant	Cebidae	Callithrichinae	?	Morphosource (http://morphosource.org/)
Ateles_fusciceps_AMNH-M-188140_M3374-3056	Ateles fusciceps	Ateles	Extant	Atelidae	Atelinae	Male	Morphosource (http://morphosource.org/)
Lagothrix_lagotricha_poepiggi_AMNH-M-188142_M3445-3124	Lagothrix lagotricha	Lagothrix	Extant	Atelidae	Atelinae	?	Morphosource (http://morphosource.org/)
AMNH-M-188156_M3448-3128_Lagothrix_lagotricha_Astragalus	Lagothrix lagotricha	Lagothrix	Extant	Atelidae	Atelinae	Female	Morphosource (http://morphosource.org/)
Saguinus_mystax_AMNH-M-188174_M3547-3224	Saguinus mystax	Saguinus	Extant	Cebidae	Callithrichinae	Male	Morphosource (http://morphosource.org/)
Saguinus_mystax_AMNH-M-188177_M3536-3213	Saguinus mystax	Saguinus	Extant	Cebidae	Callithrichinae	Male	Morphosource (http://morphosource.org/)
Cacajao_calvus_AMNH-M-201122_M3688-3356	Cacajao calvus	Cacajao	Extant	Pitheciidae	Pitheciinae	?	Morphosource (http://morphosource.org/)
Aotus_trivirgatus_AMNH-M-201647_M3266-2980	Aotus trivirgatus	Aotus	Extant	Cebidae	Cebinae	?	Morphosource (http://morphosource.org/)
Pithecia_pithecia_AMNH-M-202373_M3722-3384	Pithecia pithecia	Pithecia	Extant	Pitheciidae	Pitheciinae	Female	Morphosource (http://morphosource.org/)
Saguinus_midas_AMNH-M-207726_M3522-3199	Saguinus midas	Saguinus	Extant	Cebidae	Callithrichinae	?	Morphosource (http://morphosource.org/)
Saimiri_boliviensis_AMNH-M-209934_M3605-3276	Saimiri boliviensis	Saimiri	Extant	Cebidae	Cebinae	Male	Morphosource (http://morphosource.org/)
Callicebus_moloch_AMNH-M-210393_M3709-3373	Callicebus moloch	Callicebus	Extant	Pitheciidae	Callicebinae	?	Morphosource (http://morphosource.org/)
Aotus_azarae_AMNH-M-211482_M3259-2976	Aotus azarae	Aotus	Extant	Cebidae	Cebinae	Male	Morphosource (http://morphosource.org/)
Callicebus_donacophilus_AMNH-M-211490_M3695-3360	Callicebus donacophilus	Callicebus	Extant	Pitheciidae	Callicebinae	Female	Morphosource (http://morphosource.org/)
Callicebus_donacophilus_AMNH-M-211491_M3699-3398	Callicebus donacophilus	Callicebus	Extant	Pitheciidae	Callicebinae	Male	Morphosource (http://morphosource.org/)
Alouatta_caraya_AMNH-M-211513_M3278-2990	Alouatta caraya	Alouatta	Extant	Atelidae	Alouattinae	Male	Morphosource (http://morphosource.org/)
Alouatta_caraya_AMNH-M-211525_M3281-2992	Alouatta caraya	Alouatta	Extant	Atelidae	Alouattinae	Male	Morphosource (http://morphosource.org/)
Alouatta_caraya_AMNH-M-211585_M3286-2995	Alouatta caraya	Alouatta	Extant	Atelidae	Alouattinae	Female	Morphosource (http://morphosource.org/)
Saimiri_boliviensis_AMNH-M-211650_M4110-3753	Saimiri boliviensis	Saimiri	Extant	Cebidae	Cebinae	Female	Morphosource (http://morphosource.org/)
Saimiri_boliviensis_AMNH-M-211651_M3617-3286	Saimiri boliviensis	Saimiri	Extant	Cebidae	Cebinae	Male	Morphosource (http://morphosource.org/)
Aotus_azarae_AMNH-M-215056_M3272-2983	Aotus azarae	Aotus	Extant	Cebidae	Cebinae	Female	Morphosource (http://morphosource.org/)
Aotus_nancymaae_AMNH-M-239851_M3275-2987	Aotus nancymaae	Aotus	Extant	Cebidae	Cebinae	Male	Morphosource (http://morphosource.org/)
Callithrix_pygmaea_AMNH-M-244101_M3516-3193	Cebuella pygmaea	Cebuella	Extant	Cebidae	Callithrichinae	Female	Morphosource (http://morphosource.org/)
Callicebus_moloch_AMNH-M-244363_M3705-3367	Callicebus moloch	Callicebus	Extant	Cebidae	Callicebinae	?	Morphosource (http://morphosource.org/)
Saguinus_midas_AMNH-M-266481_M3528-3204	Saguinus midas	Saguinus	Extant	Cebidae	Callithrichinae	Female	Morphosource (http://morphosource.org/)
Aotus_infulatus_AMNH-M-94992_M3263-2978	Aotus infulatus	Aotus	Extant	Cebidae	Cebinae	Female	Morphosource (http://morphosource.org/)
Alouatta_caraya_AMNH211526	Alouatta caraya	Alouatta	Extant	Atelidae	Alouattinae	Male	Morphosource (http://morphosource.org/)
Alouatta_caraya_AMNH215061	Alouatta caraya	Alouatta	Extant	Atelidae	Alouattinae	Female	American Museum of Natural History
Alouatta_seniculus_AMNH211527	Alouatta seniculus	Alouatta	Extant	Atelidae	Alouattinae	Female	American Museum of Natural History
Alouatta_seniculus_AMNH211528	Alouatta seniculus	Alouatta	Extant	Atelidae	Alouattinae	Male	American Museum of Natural History
Alouatta_seniculus_AMNH211532	Alouatta seniculus	Alouatta	Extant	Atelidae	Alouattinae	Male	American Museum of Natural History
Alouatta_seniculus_AMNH211540	Alouatta seniculus	Alouatta	Extant	Atelidae	Alouattinae	Female	American Museum of Natural History
Alouatta_seniculus_AMNH211543	Alouatta seniculus	Alouatta	Extant	Atelidae	Alouattinae	Female	American Museum of Natural History
Ateles_marginatus_AMNH95038	Ateles marginatus	Ateles	Extant	Atelidae	Atelinae	Female	American Museum of Natural History
Aotus_azarae_AMNH215048	Aotus azarae	Aotus	Extant	Cebidae	Cebinae	Female	American Museum of Natural History
Cebus_albifrons_AMNH211587	Cebus albifrons	Cebus	Extant	Cebidae	Cebinae	Male	American Museum of Natural History
Cebus_albifrons_AMNH211590	Cebus albifrons	Cebus	Extant	Cebidae	Cebinae	Male	American Museum of Natural History
Cebus_apella_AMNH133654	Cebus apella	Cebus	Extant	Cebidae	Cebinae	Male	American Museum of Natural History
Cebus_apella_AMNH133674	Cebus apella	Cebus	Extant	Cebidae	Cebinae	Female	American Museum of Natural History
Cebus_olivaceus_AMNH30197	Cebus olivaceus	Cebus	Extant	Cebidae	Cebinae	Female	American Museum of Natural History
Cebus_olivaceus_AMNH30198	Cebus olivaceus	Cebus	Extant	Cebidae	Cebinae	Male	American Museum of Natural History
Saimiri_boliviensis_AMNH211606	Saimiri boliviensis	Saimiri	Extant	Cebidae	Cebinae	Male	American Museum of Natural History
Saimiri_boliviensis_AMNH211614	Saimiri boliviensis	Saimiri	Extant	Cebidae	Cebinae	Female	American Museum of Natural History
Saimiri_boliviensis_AMNH211624	Saimiri boliviensis	Saimiri	Extant	Cebidae	Cebinae	Male	American Museum of Natural History
Saimiri_sp_AMNH188096	Saimiri sp.	Saimiri	Extant	Cebidae	Cebinae	Female	American Museum of Natural History
Saimiri_sp_AMNH188101	Saimiri sp.	Saimiri	Extant	Cebidae	Cebinae	Female	American Museum of Natural History
Callithrix_santaremensis_AMNH188164	Mico humeralifer	Callithrix	Extant	Cebidae	Callithrichinae	?	American Museum of Natural History
Cebuella_pygmaea_USNM337948	Cebuella pygmaea	Cebuella	Extant	Cebidae	Callithrichinae	Male	National Museum of Natural History; Smithsonian Institution
Saguinus_oedipus_AMNH200882	Saguinus oedipus	Saguinus	Extant	Cebidae	Callithrichinae	Female	American Museum of Natural History
Saguinus_sp_AMNH239875	Saguinus sp.	Saguinus	Extant	Cebidae	Callithrichinae	Female	National Museum of Natural History; Smithsonian Institution
Callicebus_personatus_USNM240088	Callicebus personatus	Callicebus	Extant	Pitheciidae	Callicebinae	Female	National Museum of Natural History; Smithsonian Institution
Chiropotes_satanas_USNM361016	Chiropotes satanas	Chiropotes	Extant	Pitheciidae	Pitheciinae	Female	National Museum of Natural History; Smithsonian Institution
Ateles_fusciceps_USNM338112	Ateles fusciceps	Ateles	Extant	Atelidae	Atelinae	Male	National Museum of Natural History; Smithsonian Institution
Ateles_fusciceps_USNM338116	Ateles fusciceps	Ateles	Extant	Atelidae	Atelinae	Female	National Museum of Natural History; Smithsonian Institution
Ateles_geoffroyi_USNM244863	Ateles geoffroyi	Ateles	Extant	Atelidae	Atelinae	Female	National Museum of Natural History; Smithsonian Institution
Ateles_geoffroyi_USNM276657	Ateles geoffroyi	Ateles	Extant	Atelidae	Atelinae	Female	National Museum of Natural History; Smithsonian Institution
Cebuella_pygmaea_USNM464994	Cebuella pygmaea	Cebuella	Extant	Cebidae	Callithrichinae	Male	National Museum of Natural History; Smithsonian Institution
Cebus_apella_AMNH-M-133606_M3589-3260	Cebus apella	Cebus	Extant	Cebidae	Cebinae	Male	Morphosource (http://morphosource.org/)
Pithecia_pithecia_AMNH-M-149149_M3728-3391	Pithecia pithecia	Pithecia	Extant	Pitheciidae	Pitheciinae	Male	Morphosource (http://morphosource.org/)
Pithecia_monachus_AMNH-M-187978_M3725-3388	Pithecia monachus	Pithecia	Extant	Pitheciidae	Pitheciinae	?	Morphosource (http://morphosource.org/)
Saimiri_sciureus_Astragalus_AMNH-M-188090_M3610-3281	Saimiri sciureus	Saimiri	Extant	Cebidae	Cebinae	Male	Morphosource (http://morphosource.org/)
Aotus_azarae_AMNH211483	Aotus azarae	Aotus	Extant	Cebidae	Cebinae	Male	American Museum of Natural History
Cebus_albifrons_AMNH211562	Cebus albifrons	Cebus	Extant	Cebidae	Cebinae	Male	American Museum of Natural History
Cebus_nigritus_USNM518478	Cebus nigritus	Cebus	Extant	Cebidae	Cebinae	Male	National Museum of Natural History; Smithsonian Institution
Saimiri_boliviensis_AMNH211592	Saimiri boliviensis	Saimiri	Extant	Cebidae	Cebinae	Male	American Museum of Natural History
Callimico_goeldii_USNM583199	Callimico goeldii	Callimico	Extant	Cebidae	Callithrichinae	Male	National Museum of Natural History; Smithsonian Institution
Neosaimiri fieldsi_IGMKU_89030	Neosaimiri fieldsi	Neosaimiri	Extinct	?	?	?	cast from Alfred Rosenberger (CUNY)
Neosaimiri fieldsi_IGMKU_89031	Neosaimiri fieldsi	Neosaimiri	Extinct	?	?	?	cast from Alfred Rosenberger (CUNY)
Neosaimiri fieldsi_IGMKU_89199	Neosaimiri fieldsi	Neosaimiri	Extinct	?	?	?	cast from Alfred Rosenberger (CUNY)
Aotus_dindensis_IGMKU_8802	Aotus dindensis	Aotus	Extinct	?	?	?	cast from Alfred Rosenberger (CUNY)
Paralouatta_marianae_MNHNCu_76.3059	Paralouatta marianae	Paralouatta	Extinct	?	?	?	cast from Ross MacPhee (American Museum of Natural History)

## Sheet: S2
Supplementary online material S2. Missing landmarks of the fossil sample
Id	Species/Specimen	Missing landmarks
MACN 362	Dolichocebus gaimanensis	3,25,28,29,27,26
MUSM 2024	Madre de Dios
SGO.PV 974	Río Cisnes	12,13,14,15,16,17
UCMP 38762	Cebupithecia sarmientoi
MACN 271	Carlocebus carmenensis	6, 16,17
MACN 304	Carlocebus carmenensis
MACN 368	Carlocebus carmenensis	4,7,,8,9,12,13,14,15,17,27
MACN 396	Carlocebus carmenensis	5,12,13,14,15, 17,20,21,22
MACN 397	Soriacebus ameghinorum	16,17,18,19,20,21,22,23,24
MLP 91-IX-1-119	Proteropithecia neuquenensis
IGMKU 89030	Neosaimiri fieldsi	20,21,22
IGMKU 89031	Neosaimiri fieldsi
IGMKU 89199	Neosaimiri fieldsi	13,15,16,17
IGMKU 8802	Aotus dindensis
MNHNCu 76.3059	Paralouatta marianae	27

## Sheet: S5
Supplementary online material S5. Mass regression sample with surface area measurements
Genus	Species	Museum	Specimen #	Ectal area (mm2)	Navicular area (mm2)	Sustentacular area (mm2)	Trochlear area (mm2)
Alouatta	caraya	AMNH	211510	82.67	131.78	51.16	173.76
	caraya	AMNH	211512	60.66	113.42	50.29	148.9
	caraya	AMNH	211517	60.66	90.51	61.58	128.26
	caraya	AMNH	211519	67.68	127.47	66.9	142.25
	caraya	AMNH	211522	56.04	97.63	56.34	128.61
	seniculus	AMNH	23549	70.2	98.98	61.72	155.41
	seniculus	AMNH	42316	64.15	96.55	76.27	138.13
	seniculus	AMNH	132790	86.09	115.57	95.71	187.97
	seniculus	AMNH	188006	69.04	100.89	113.79	141.36
Ateles	belzebuth	AMNH	259	91.07	130.35	96.64	243.53
	belzebuth	AMNH	30192	124.54	196.09	176.89	324.31
	belzebuth	AMNH	188126	97.64	97.3	132.88	206.79
	belzebuth	AMNH	201294	78.36	109.92	69.53	174.28
	fusciceps	AMNH	188140	121.77	107.75	160.85	255.07
	fusciceps	AMNH	388112	105.74	130.02	96.13	270.13
	fusciceps	AMNH	388116	103.8	110.37	98.67	226.51
	geoffroyi	AMNH	28420	130.36	130.43	107.41	276.31
	geoffroyi	USNM	244863	103.16	115.4	97.33	239.14
	geoffroyi	USNM	276657	98.25	135.4	65.78	202.36
	marginatus	AMNH	95038	111.85	129.41	119.99	228.32
	marginatus	AMNH	95040	134.51	132.55	117.7	229.25
	marginatus	AMNH	95041	108.29	138.77	99.73	248.9
	marginatus	AMNH	95042	117.49	133.37	102.46	271.89
Lagothrix	lagotricha	AMNH	188153	77.72	118.95	76.24	155.27
	lagotricha	AMNH	188156	65.41	88.86	63.42	135.27
	lagotricha	AMNH	188162	56.62	98.07	67.04	148.07
	lagotricha	AMNH	238487	93.92	129.94	105.21	217.8
	lagotricha	USNM	538105	68.75	105.45	45.57	185.15
Aotus	azarae	AMNH	211458	25.49	38.51	27.51	55.97
	azarae	AMNH	211459	24.93	38.27	26.38	57.12
	azarae	AMNH	211478	28.39	42.61	28.57	63.44
	azarae	AMNH	211479	25.57	38.23	27.73	58.43
	azarae	AMNH	211486	29.26	39.18	30.75	60.35
	azarae	AMNH	215048	24.3	34.12	24.77	54.87
	infulatus	AMNH	94992	17.64	27.93	13.97	35.41
	nancymaae	AMNH	239851	21.54	31.79	22.84	47.61
	nancymaae	AMNH	239852	19.6	30.13	19.64	44.66
	trivirgatus	AMNH	187963	21.71	28.41	20.72	41.5
	trivirgatus	AMNH	187967	23.24	34.18	23.16	49.19
Cebus	albifrons	AMNH	188018	53.39	88.41	56.45	123.17
	albifrons	AMNH	209923	45.74	60.74	43.16	110.5
	albifrons	AMNH	209924	46.34	59.2	39.07	98.26
	albifrons	AMNH	211547	47.48	65.8	43.72	112.26
	apella	AMNH	133606	45.37	71.15	49.91	124.42
	apella	AMNH	133607	45.2	65.49	34.21	112.4
	apella	AMNH	133608	35.89	49.38	35.03	95.33
	apella	AMNH	133647	37.04	58.12	39.74	102.36
	apella	AMNH	133654	51.83	71.78	47.41	140.16
	apella	AMNH	133656	46.36	64.57	40.58	125.86
	apella	AMNH	133660	40.09	55.41	39.27	114.84
	apella	AMNH	133671	32.74	48.47	36.62	96.15
	apella	AMNH	133674	38.14	58.56	42.3	102.82
	apella	AMNH	133681	38.59	57.41	35.12	92.68
	apella	AMNH	133764	38.77	54.94	40.14	98.81
	apella	AMNH	133815	48.2	63.25	46.11	109.84
	apella	AMNH	133851	49.4	70.77	29.11	116.81
	nigritus	USNM	518478	50.19	72.54	38.82	121.72
	olivaceus	AMNH	30196	42.82	70.64	39.59	97.52
	olivaceus	AMNH	30197	53.72	74.2	50.41	105.61
	olivaceus	AMNH	30198	55.09	83.15	62.3	109.53
	olivaceus	AMNH	42873	44.15	85.02	51.02	122.03
Saimiri	boliviensis	AMNH	209934	24.17	28.22	20.56	53.41
	boliviensis	AMNH	211592	25.72	25.58	22.71	45.54
	boliviensis	AMNH	211606	17.1	23.2	16.43	52.26
	boliviensis	AMNH	211609	18.19	25.31	15.29	52.48
	sciureus	AMNH	136214	19.94	27.58	17.71	39.12
	sciureus	AMNH	188086	16.35	24.73	18.71	38.32
	sciureus	AMNH	188090	17.36	26.73	13.82	39.3
	sciureus	AMNH	188093	21	26.61	19.26	43.89
Callimico	goeldii	USNM	303323	10.9	10.24	19.42	23.37
	goeldii	USNM	395455	11.81	13.37	15.06	23.06
	goeldii	USNM	464991	11.35	14.36	18.89	26.56
	goeldii	USNM	575153	12.81	20.61	14.55	29.1
	goeldii	USNM	583199	11.86	16.75	19.34	29.07
Callithrix	argentata	USNM	399069	7.72	11.03	10.63	16.59
	geoffroyi	USNM	518553	8.17	11.62	7.98	19.24
	geoffroyi	USNM	582900	8.11	13.41	8.11	21.69
	jacchus	AMNH	133701	6.27	9.01	8.82	16.02
	jacchus	AMNH	133702	6.5	10.94	7.69	17.08
	jacchus	USNM	398848	5.79	10.25	6.97	13.66
	jacchus	USNM	399034	7.63	12.82	10.04	19.72
	jacchus	USNM	399036	7.06	11.95	7.8	15.83
	jacchus	USNM	399037	6.93	11.85	6.54	15.55
	penicillata	AMNH	133692	8.31	11.6	8.84	17.54
	penicillata	AMNH	133698	6.22	9.4	7.2	14.47
	sp.	AMNH	95127	8.55	13.99	10.94	22
Cebuella	pygmaea	USNM	336325	2.86	4.84	4.12	6.98
	pygmaea	USNM	337948	2.27	4.6	4.18	6.67
	pygmaea	USNM	464994	2.9	4.96	4.38	7.92
Leontopithecus	rosalia	USNM	588152	12.05	19.09	17.77	29.88
	rosalia	USNM	588334	10.53	19.2	15.3	25.03
	rosalia	USNM	597831	10.95	19.7	13.87	26.8
Saguinus	leucopus	AMNH	148322	10.74	18.75	10.85	27.9
	midas	AMNH	97316	11.24	18.51	10.53	24.08
	midas	AMNH	266480	15.3	21.49	16.14	32.48
	mystax	AMNH	188171	7.94	14.31	9.75	18.44
	mystax	AMNH	188177	6.89	10.27	8.82	17.01
	mystax	AMNH	188178	7.98	12.28	10.47	19.35
	mystax	AMNH	188179	7.88	12.74	8.92	17.93
	sp.	AMNH	239875	8.52	16.13	8.95	25.72
Cacajao	calvus	AMNH	70192	47.03	76.75	51.02	123.82
	calvus	USNM	302626	41.89	86.14	42.91	119.04
	calvus	USNM	302627	42.3	90.4	42.75	109.06
	calvus	USNM	319516	46.58	75.66	46.51	129.61
	calvus	USNM	395027	44.9	71	45.41	106.79
	calvus	USNM	519570	41.8	76.43	53.99	113.21
Callicebus	cupreus	AMNH	130361	24.16	34.21	21.23	48.33
	cupreus	AMNH	136208	21.69	35.06	25.16	46.16
	cupreus	AMNH	136217	22.07	33.95	22.6	50.53
	donacophilus	AMNH	211487	22.27	35.6	22.32	46.6
	donacophilus	AMNH	211489	24.53	37.84	22.6	47.59
	donacophilus	AMNH	211492	22.9	33.43	23.07	48.81
	torquatus	USNM	398212	28.81	38.09	29.24	55.66
Chiropotes	satanas	AMNH	95760	51.05	69.49	52.53	127.51
	satanas	AMNH	96123	38.89	63.26	34.85	93.89
	satanas	USNM	338961	39.79	71.34	46.42	101.12
	satanas	USNM	361016	44	62.6	46.05	96.52
	satanas	USNM	549519	27.87	50.9	32.55	68.77
Pithecia	monachus	USNM	395692	37.98	68.78	39.7	119
	pithecia	AMNH	149149	28.58	42.86	24.37	78.65
	pithecia	USNM	300794	31.36	50.26	27.71	89.08
	pithecia	USNM	339659	30.18	39.99	28.21	146.94
	pithecia	USNM	339660	25.11	41.74	25.97	68.37

## Sheet:  S6
Supplementary online material S6. PC loadings and PLS singular vectors for the locomotor mode percentages
a) Loadings for each locomotor mode percentage on each PC axis
	PC1	PC2	PC3	PC4	PC5
Arboreal quadrupedal walk	0.027784	-0.80713	0.2824	-0.041281	0.51606
Clamber/vertical climb	0.55997	0.16756	-0.14009	0.71077	0.36543
Leap/drop/hop	-0.5171	0.093809	-0.66132	-0.020051	0.53485
Bridge/suspensory	0.54191	0.27444	-0.059066	-0.69691	0.37663
Clawed locomotion	-0.353	0.48616	0.67808	0.083772	0.41501
b) Singular vectors of the locomotor mode percentages (standard PLS)
	PLS1	PLS2	PLS3	PLS4	PLS5
Arboreal quadrupedal walk	-0.270811	0.671028	0.5423	0.00737153	-0.426895
Clamber/vertical climb	0.54872	0.0628009	-0.107349	-0.724451	-0.398257
Leap/drop/hop	-0.52167	0.100056	-0.726074	-0.0398202	-0.434834
Bridge/suspensory	0.506677	-0.0543486	-0.0977586	0.679031	-0.519312
Clawed locomotion	-0.310978	-0.72994	0.397048	-0.111569	-0.447644
c) Singular vectors of the locomotor mode percentages (phylogenetic PLS)
	PLS1	PLS2	PLS3	PLS4	PLS5
Arboreal quadrupedal walk	0.620458	-0.536696	0.0991839	-0.366574	-0.427522
Clamber/vertical climb	0.124705	0.774549	-0.0654254	-0.454107	-0.417167
Leap/drop/hop	-0.77333	-0.307704	0.0332644	-0.343455	-0.433834
Bridge/suspensory	0.000962255	0.124161	0.655455	0.56434	-0.486295
Clawed locomotion	0.0379645	-0.0439691	-0.745087	0.472195	-0.467442
