# Supplementary material for: The evolution of the platyrrhine talus: A comparative analysis of the phenetic affinities of the Miocene platyrrhines with their modern relatives
Source: J Hum Evol. 2017 Oct;111:179–201. doi: 10.1016/j.jhevol.2017.07.015 (PMC5603972; doi:10.1016/j.jhevol.2017.07.015)
Supplement: Supplementary file 3 [file mmc3.zip]

Archive with 1 entries (1 files):
- SOM_S3.nex
