# Supplementary material for: The evolution of the platyrrhine talus: A comparative analysis of the phenetic affinities of the Miocene platyrrhines with their modern relatives
Source: J Hum Evol. 2017 Oct;111:179–201. doi: 10.1016/j.jhevol.2017.07.015 (PMC5603972; doi:10.1016/j.jhevol.2017.07.015)
Supplement: Supplementary file 3 [file mmc3.zip › SOM_S3.nex]

#S3. NEXUS PHYLOGENY
[R-package APE, Fri May 12 09:43:10 2017]

BEGIN TAXA;
	DIMENSIONS NTAX = 40;
	TAXLABELS
		Pithecia_pithecia
		Pithecia_monachus
		Cacajao_calvus
		Chiropotes_satanas
		Callicebus_personatus
		Callicebus_torquatus
		Callicebus_donacophilus
		Callicebus_cupreus
		Callicebus_moloch
		Alouatta_caraya
		Alouatta_seniculus
		Ateles_belzebuth
		Ateles_geoffroyi
		Ateles_fusciceps
		Ateles_marginatus
		Lagothrix_lagotricha
		Saimiri_sciureus
		Saimiri_boliviensis
		Cebus_albifrons
		Cebus_olivaceus
		Cebus_apella
		Cebus_nigritus
		Aotus_nancymaae
		Aotus_trivirgatus
		Aotus_infulatus
		Aotus_azarae
		Saguinus_oedipus
		Saguinus_midas
		Saguinus_mystax
		Saguinus_fuscicollis
		Saguinus_leucopus
		Leontopithecus_rosalia
		Callimico_goeldii
		Callithrix_jacchus
		Callithrix_penicillata
		Callithrix_geoffroyi
		Cebuella_pygmaea
		Mico_melanurus
		Mico_argentatus
		Mico_humeralifer
	;
END;
BEGIN TREES;
	TRANSLATE
		1	Pithecia_pithecia,
		2	Pithecia_monachus,
		3	Cacajao_calvus,
		4	Chiropotes_satanas,
		5	Callicebus_personatus,
		6	Callicebus_torquatus,
		7	Callicebus_donacophilus,
		8	Callicebus_cupreus,
		9	Callicebus_moloch,
		10	Alouatta_caraya,
		11	Alouatta_seniculus,
		12	Ateles_belzebuth,
		13	Ateles_geoffroyi,
		14	Ateles_fusciceps,
		15	Ateles_marginatus,
		16	Lagothrix_lagotricha,
		17	Saimiri_sciureus,
		18	Saimiri_boliviensis,
		19	Cebus_albifrons,
		20	Cebus_olivaceus,
		21	Cebus_apella,
		22	Cebus_nigritus,
		23	Aotus_nancymaae,
		24	Aotus_trivirgatus,
		25	Aotus_infulatus,
		26	Aotus_azarae,
		27	Saguinus_oedipus,
		28	Saguinus_midas,
		29	Saguinus_mystax,
		30	Saguinus_fuscicollis,
		31	Saguinus_leucopus,
		32	Leontopithecus_rosalia,
		33	Callimico_goeldii,
		34	Callithrix_jacchus,
		35	Callithrix_penicillata,
		36	Callithrix_geoffroyi,
		37	Cebuella_pygmaea,
		38	Mico_melanurus,
		39	Mico_argentatus,
		40	Mico_humeralifer
	;
	TREE * UNTITLED = [&R] ((((1:1,2:1):1,(3:1,4:1):1):3,(5:4,(6:3,(7:2,(8:1,9:1):1):1):1):1):6,(((10:1,11:1):4,(((12:2,(13:1,14:1):1):1,15:3):1,16:4):1):5,(((17:1,18:1):2,((19:1,20:1):1,(21:1,22:1):1):1):6,((23:3,(24:2,(25:1,26:1):1):1):5,((((27:1,28:1):1,29:2):1,(30:1,31:1):2):4,(32:6,(33:5,(((34:1,35:1):1,36:2):2,(37:3,(38:2,(39:1,40:1):1):1):1):1):1):1):1):1):1):1);
END;
